# Supplementary material for: Identification of cell lines CL-14, CL-40 and CAL-51 as suitable models for SARS-CoV-2 infection studies
Source: PLoS One. 2021 Aug 2;16(8):e0255622. doi: 10.1371/journal.pone.0255622 (PMC8328321; doi:10.1371/journal.pone.0255622)
Supplement: S1 Table — Gene expression, splice and single nucleotide variants of ACE2 and TMPRSS2 in the cell lines used in this study. These were identified on the basis of CCLE RNA-seq data (FPKM, see Material and methods). +truncated splice variant observed; 0/1 heterozygous, 1/1 homozygous mutation. (ODS) [file pone.0255622.s005.ods]

## Sheet: Tabelle1
			RNA-seq		ACE2	TMPRSS2
cell line	origin	species	ACE2	TMPRSS2	Short splice variant	V197M exon6 rs12329760	G8V exon1 rs75603675
HCC-1937	Breast invasive carcinoma	human	4.13	0.47	-	1/1	1/1
CL-14	Colon adenocarcinoma	human	1.96	2.65	-	-	-
MOLM-16	Acute Myelogenous Leukemia	human	1.25	0.00	+	-	-
CL-40	Colon adenocarcinoma	human	0.96	6.20	-	0/1	0/1
CAL-33	Head and Neck squamous cell carcinoma	human	0.94	0.32	+	-	1/1
BFTC-905	Bladder Urothelial Carcinoma	human	0.94	0.04	+	-	-
CAL-51	Breast invasive carcinoma	human	0.51	0.02	-	-	-
HDQ-P1	Breast invasive carcinoma	human	0.51	0.24	(+)	-	0/1
CAL-27	Head and Neck squamous cell carcinoma	human	0.28	0.31	+	-	-
M-07e	Acute Myelogenous Leukemia	human	0.23	0.00	+	-	-
CALU-3	Lung squamous cell carcinoma	human	1.10912339246392	0.16959056618647	-	-	-
SCC-25	Head and Neck squamous cell carcinoma	human	0.20	0.00	+	-	-
BHY	Head and Neck squamous cell carcinoma	human	0.17	0.00	+	-	-
CL-34	Colon adenocarcinoma	human	0.17	3.20	-	-	-
LOVO	Colon adenocarcinoma	human	0.12	1.23	-	-	0/1
KYSE-510	Esophageal carcinoma	human	0.12	0.11	(+)	-	-
MDA-MB-468	Breast invasive carcinoma	human	0.12	2.48	-	1/1	0/1
SET-2	Acute Myelogenous Leukemia	human	0.12	0.00	-	-	-
CAL-85-1	Breast invasive carcinoma	human	0.12	0.13	-	-	-
HT-1376	Bladder Urothelial Carcinoma	human	0.10	0.03	-	-	-
CAL-29	Bladder Urothelial Carcinoma	human	0.09	0.22	+	0/1	-
FADU	Head and Neck squamous cell carcinoma	human	0.08	0.09	(+)	-	-
SW-948	Colon adenocarcinoma	human	0.08	2.04	-	-	1/1
HEP-G2	Liver hepatocellular carcinoma	human	0.07	0.17	-	-	-
RT-112	Bladder Urothelial Carcinoma	human	0.06	0.08	-	0/1	-
KYSE-30	Esophageal carcinoma	human	0.05	0.02	(+)	-	-
CACO-2	colon adenocarcinoma	human
VERO E6 (HZI)	kidney	African green monkey
VERO-B4	kidney	African green monkey
UPCI-SCC-074	oral squamous cell carcinoma	human
UPCI-SCC-131	oral squamous cell carcinoma	human
DBTRG-05MG	Brain Lower Grade Glioma	human	0.00	0.07	-	-	-
KELLY	Brain Lower Grade Glioma	human	0.00	0.00	-	-	-
CALU-3	Lung squamous cell carcinoma	human	1.10912339246392	0.16959056618647	-	-	-
